# Supplementary material for: Has the COVID-19 Pandemic Changed Parental Attitudes and Beliefs Regarding Vaccinating Their Children against the Flu?
Source: Vaccines (Basel). 2023 Sep 24;11(10):1519. doi: 10.3390/vaccines11101519 (PMC10611412; doi:10.3390/vaccines11101519)
Supplement: Supplementary file 1 [file vaccines-11-01519-s001.zip]

Archive with 1 entries (1 files):
- vaccines-2583212-supplementary.pdf
